# Supplementary material for: Bioethanol Conversion into Propylene over Various Zeolite Catalysts: Reaction Optimization and Catalyst Deactivation
Source: Nanomaterials (Basel). 2022 Aug 10;12(16):2746. doi: 10.3390/nano12162746 (PMC9414363; doi:10.3390/nano12162746)
Supplement: Supplementary file 1 [file nanomaterials-12-02746-s001.zip]

Archive with 1 entries (1 files):
- nanomaterials-1844702-supplementary.pdf
